# Supplementary material for: Long‐Term Changes in Survival of Eurasian Lynx in Three Reintroduced Populations in Switzerland
Source: Ecol Evol. 2025 Mar 30;15(4):e71095. doi: 10.1002/ece3.71095 (PMC11955280; doi:10.1002/ece3.71095)
Supplement: Supplementary file 1 — Appendix S1. [file ECE3-15-e71095-s001.zip]

Archive with 3 entries (3 files):
- Supplementary_material__README_ALPS.html
- Supplementary_material__README_NECH.html
- Supplementary_material__README_JURA.html
